# Supplementary material for: Multi-Year Analysis of Respiratory Viral Dynamics Reveals Significance of Rhinovirus in Young Children with Severe Respiratory Illness
Source: Infect Dis Rep. 2025 Apr 3;17(2):29. doi: 10.3390/idr17020029 (PMC12026606; doi:10.3390/idr17020029)
Supplement: Supplementary file 1 [file idr-17-00029-s001.zip]

Archive with 1 entries (1 files):
- idr-3453741-supplementary.pdf
